# Supplementary material for: LVPocket: integrated 3D global-local information to protein binding pockets prediction with transfer learning of protein structure classification
Source: J Cheminform. 2024 Jul 7;16:79. doi: 10.1186/s13321-024-00871-8 (PMC11229186; doi:10.1186/s13321-024-00871-8)
Supplement: Supplementary file 8 — Additional file 8. The PDB ID of proteins which is reading error in Open Babel. [file 13321_2024_871_MOESM8_ESM.txt]

1a4z_4
1bcp_1
1bi9_4
1bjq_6
1bmf_3
1bmf_4
1bpw_2
1bxs_1
1cer_5
1cx2_2
1d4c_3
1ddx_2
1dgb_5
1dgf_5
1dgg_5
1dgh_2
1do8_7
1e1c_1
1e1q_1
1e1q_4
1e6v_4
1e79_1
1e79_4
1ea0_1
1ecb_5
1efk_1
1efl_1
1eji_2
1eyy_2
1ez0_4
1ezv_1
1ezv_2
1f8r_2
1fea_2
1fxo_6
1g0r_10
1g1l_1
1g2v_6
1g63_7
1gax_2
1geg_5
1glf_1
1gsz_2
1gul_4
1gz4_7
1h35_3
1h36_2
1h37_1
1h39_1
1h3a_2
1h3b_2
1h3c_3
1h5q_2
1h6v_1
1h6v_6
1h7w_5
1h8h_1
1h8h_4
1hbm_2
1hbn_3
1hbu_2
1hi0_1
1hpu_1
1ht2_4
1i33_4
1itz_2
1ivs_2
1iy8_5
1k5d_3
1kb9_1
1kb9_2
1kek_2
1kf6_1
1kf6_3
1kfl_6
1l0l_1
1la2_3
1llu_8
1maw_4
1mok_3
1mx0_1
1n3s_9
1nbm_1
1nbm_4
1nvm_3
1o6h_2
1o6q_3
1o6r_2
1o79_3
1o94_2
1o9j_1
1ofd_1
1ofe_2
1ofg_1
1ofh_1
1ohh_3
1on3_2
1ovm_2
1ozh_2
1p1h_1
1p84_1
1p84_2
1pj2_5
1pj3_5
1pj4_5
1pk8_1
1pvo_6
1pxx_4
1q19_4
1q3q_4
1q3s_2
1qi1_4
1qmg_3
1qvr_2
1qzf_2
1qzf_7
1req_1
1rfu_11
1rfu_4
1ryw_5
1s20_4
1s3s_1
1s4d_11
1sej_9
1sqb_1
1sqp_1
1sqq_1
1sqv_1
1sqx_1
1svm_5
1sxj_1
1sxj_5
1t90_2
1t9d_1
1t9g_3
1tez_4
1tez_8
1tf7_4
1u8v_1
1u9i_4
1upa_1
1upb_1
1uys_2
1vf5_2
1w0k_1
1w2x_3
1w88_1
1wdk_1
1wnb_1
1wnb_3
1xco_5
1xjn_4
1xjn_6
1xls_1
1xls_5
1xpq_2
1xvc_1
1xve_3
1y9d_2
1y9d_7
1y9e_1
1yl7_1
1z6t_2
1zem_8
1zm4_3
2a1t_3
2acl_5
2acl_8
2af6_1
2ag0_1
2ag1_2
2agv_2
2agv_3
2ahv_2
2b24_2
2biw_4
2bku_1
2bs4_2
2buf_18
2c12_2
2c20_2
2c2b_1
2c3o_1
2c3p_1
2c3u_2
2c3y_2
2c42_1
2ce7_2
2cea_6
2cfy_2
2ck3_1
2d2i_2
2d32_2
2d4e_2
2dbr_2
2e0i_4
2e37_3
2eq8_1
2esd_3
2euh_1
2f2h_5
2fah_1
2fbw_2
2fdu_1
2fdv_1
2fdw_2
2fdy_1
2fkn_3
2fon_2
2fyu_1
2g7m_9
2g82_7
2gbl_10
2glx_2
2gvc_2
2gvc_5
2h12_2
2hdn_1
2hv7_2
2i14_3
2ibz_1
2ibz_2
2id2_2
2iht_1
2ihu_1
2ihv_3
2ii3_5
2ii4_3
2ii5_5
2iid_2
2ij7_2
2ipi_1
2iuu_5
2iwh_2
2j3n_1
2j3n_4
2j4l_6
2jj1_1
2jj2_2
2jla_3
2nu9_1
2o1s_2
2o1x_4
2o2q_4
2o2r_1
2o8b_1
2o8d_1
2ome_1
2pc9_2
2pda_1
2q2q_1
2qe0_3
2qe5_1
2qfx_6
2r1r_1
2r6g_1
2rir_1
2uuv_4
2uz1_2
2uza_1
2v0m_8
2v3w_3
2v7g_2
2v7q_1
2v7q_4
2v9x_6
2vf7_3
2vhw_5
2vhx_2
2vig_5
2vig_6
2vk4_2
2vk8_1
2vpy_1
2vpy_5
2vpz_2
2vq7_1
2vq7_6
2vqb_4
2vqb_7
2vr0_1
2w8f_1
2w93_4
2wbb_1
2wbd_6
2wbg_1
2wes_1
2wet_3
2wgg_5
2wow_4
2wow_5
2wp5_2
2wp5_5
2wtk_1
2wya_3
2wzy_4
2x06_8
2x2n_4
2x7j_4
2xdr_2
2xka_4
3dxj_2
3eql_1
3fnf_2
